# Supplementary material for: Tacrolimus-Associated Tremor in Renal Transplant Patients: Potential Impact of the Galenic Formulation
Source: Pharmaceuticals (Basel). 2025 Oct 3;18(10):1488. doi: 10.3390/ph18101488 (PMC12566630; doi:10.3390/ph18101488)
Supplement: Supplementary file 1 [file pharmaceuticals-18-01488-s001.zip]

Archive with 1 entries (1 files):
- pharmaceuticals-3805039-supplementary.pdf
